# Supplementary material for: The Bacteriohopanepolyol Inventory of Novel Aerobic Methane Oxidising Bacteria Reveals New Biomarker Signatures of Aerobic Methanotrophy in Marine Systems
Source: PLoS One. 2016 Nov 8;11(11):e0165635. doi: 10.1371/journal.pone.0165635 (PMC5100885; doi:10.1371/journal.pone.0165635)
Supplement: S1 Table — Concentration (μg/g sediment) of other BHPs in marine sediments samples presented in this study. (XLSX) [file pone.0165635.s002.xlsx]

## Sheet: Sheet1
SI Table 1. Concentrations (µg/g sediment) of other BHPs in marine sediment samples.
		Non-nitrogen-containing BHPs					Soil Markers						NH2 sugars
		anhydroBHT	BHT	BHT isomer	2-Me-BHT	3-Me-BHT	Adenosylhopane	Group 1	Group 2	Group 2	Group 3	Group 3	BHT-CE	BHT-G	Total other BHPs (ug/g sediment)
	Base peaka	613	655	655	669	669	788	802	761	802	775	816	1002	1002
Håkon Mosby Mud Volcano (HMMV)
new mud flow 0 – 1 cmbsf	PS74/2 169-1 PUC3 229	0.17	0.09	0.02	bdl	bdl	bdl	bdl	bdl	bdl	bdl	bdl	bdl	bdl	0.28
aged flow 0 – 1 cmbsf	ARK XXIV-2 PS74 172-1 237	0.09	0.09	bdl	bdl	bdl	bdl	bdl	bdl	bdl	bdl	bdl	bdl	bdl	0.18
center 0 – 1 cmbsf	MSM16/2 847-1 MUC 53	0.13	0.09	bdl	bdl	bdl	bdl	bdl	bdl	bdl	bdl	bdl	bdl	bdl	0.23
center 10 – 12 cmbsf	MSM16/2 HMMV 63	0.23	0.08	0.02	bdl	bdl	bdl	bdl	bdl	bdl	bdl	bdl	0.03	0.01	0.37
new mud flow 0 – 1 cmbsf	MSM16/2 838-1 MUC 33	0.17	0.11	0.01	bdl	bdl	bdl	bdl	bdl	bdl	bdl	bdl	bdl	bdl	0.29
newer mud flow 0 – 1 cmbsf	MSM16/2 855-1 MUC 73	0.13	0.1	bdl	bdl	bdl	bdl	bdl	bdl	bdl	bdl	bdl	0.04	bdl	0.27
newer mud flow 10 – 12 cmbsf	MSM16/2 HMMV 83	0.18	0.07	0.01	bdl	bdl	bdl	bdl	bdl	bdl	bdl	bdl	bdl	bdl	0.26
aged flow 0 – 1 cmbsf	MSM16/2 823-1 MUC 19	0.15	0.13	bdl	bdl	bdl	bdl	bdl	bdl	bdl	bdl	bdl	0.06	bdl	0.34
aged flow 10 – 12 cmbsf	MSM16/2 HMMV 28	0.17	0.09	bdl	bdl	bdl	bdl	bdl	bdl	bdl	bdl	bdl	bdl	bdl	0.26
Barents Sea Carbonate Crusts (BSCC) depth profile
0 – 2 cmbsf		0.02	1.19	bdl	0.07	bdl	bdl	bdl	bdl	bdl	bdl	bdl	0.05	bdl	1.33
2 – 4 cmbsf		0.04	0.87	bdl	0.04	bdl	bdl	bdl	bdl	bdl	bdl	bdl	0.08	0.01	1.05
4 – 6 cmbsf		0.05	0.74	0.06	bdl	bdl	bdl	bdl	bdl	bdl	bdl	bdl	0.06	0.01	0.92
6 – 8 cmbsf		0.08	0.67	bdl	bdl	bdl	0.04	bdl	bdl	bdl	bdl	bdl	0.06	bdl	0.84
8 – 10 cmbsf		0.09	0.27	0.04	bdl	bdl	bdl	bdl	bdl	bdl	bdl	bdl	bdl	bdl	0.41
10 – 13 cmbsf		0.04	0.14	0.02	bdl	bdl	0.02	bdl	bdl	bdl	bdl	bdl	Bdl	bdl	0.23
13 – 16 cmbsf		0.09	0.36	0.08	bdl	bdl	0.06	bdl	bdl	bdl	bdl	bdl	0.12	bdl	0.7
16 – 19 cmbsf		0.07	0.36	0.06	bdl	0	0.04	bdl	bdl	bdl	bdl	bdl	0.05	bdl	0.59
Amon Mud Volcano (AMV)
central dome 0 – 1 cmbsf	M70/2a 760 PUC33 24	0.07	0.1	bdl	bdl	bdl	bdl	bdl	bdl	bdl	bdl	bdl	bdl	bdl	0.18
sulfur band 0 – 1 cmbsf	M70/2a 765 PUC49+50 71	0.12	2.36	bdl	0.12	0.04	0.1	bdl	bdl	bdl	bdl	bdl	3.15	bdl	5.89
sulfur band 10 – 12 cmbsf	M70/2 81	0.12	0.8	0.08	0.02	bdl	bdl	bdl	bdl	bdl	bdl	bdl	0.87	bdl	1.89
sulfur band 0 – 1 cmbsf	M70/2a 790 PUC68 172	0.15	3.27	bdl	0.16	0.02	0.09	bdl	bdl	bdl	bdl	bdl	0.92	bdl	4.62
sulfur band, white mat	MSM13/3 947-1 PUC31 73D	0.09	1.46	bdl	0.07	bdl	0.07	bdl	bdl	bdl	bdl	bdl	0.34	bdl	2.04
sulfur band 0 – 1 cmbsf	MSM13/3 968-1 PUC15 122	0.06	0.84	bdl	0.04	bdl	bdl	bdl	bdl	bdl	bdl	bdl	0.43	bdl	1.37
bacterial mats 0 – 1 cmbsf	MSM13/3 929-1 PUC22 45D	0.27	0.22	bdl	bdl	bdl	bdl	bdl	bdl	bdl	bdl	bdl	bdl	bdl	0.48
bacterial mats 10 -12 cmbsf	MSM13/3 50D	0.43	0.06	bdl	bdl	bdl	bdl	bdl	bdl	bdl	bdl	bdl	0.03	0.01	0.53
gassy centre, 10 – 12 cm	MSM13/3 61D	0.35	0.02	bdl	bdl	bdl	bdl	bdl	bdl	bdl	bdl	bdl	bdl	bdl	0.38
New Zealand Seeps (NZS)
0 – 2 cmbsf	Frenulata 45	bdl	0.62	bdl	0.04	bdl	0.04	bdl	bdl	bdl	bdl	bdl	bdl	bdl	0.7
10 – 12 cmbsf	Frenulata 45	0.06	0.27	0.05	0.02	bdl	0.03	bdl	bdl	bdl	bdl	bdl	0.06	bdl	0.49
0 – 2 cmbsf	Ampharetidae 309	0.03	1.95	bdl	0.1	bdl	0.13	bdl	0.06	bdl	bdl	bdl	0.27	bdl	2.54
10 – 12 cmbsf	Ampharetidae 309	0.03	1.64	bdl	0.1	0.01	0.14	bdl	0.07	0.02	bdl	bdl	0.13	bdl	2.12
0 – 2 cmbsf	Sulfur-oxidising bacteria 315	0.03	2.42	bdl	0.09	bdl	0.18	0.07	0.06	0.06	bdl	bdl	bdl	bdl	2.9
10 – 12 cmbsf	Sulfur-oxidising bacteria 315	0.03	1.4	bdl	0.1	0.01	0.13	bdl	0.06	0.05	bdl	bdl	0.1	bdl	1.87
Golfo Dulce (GD) Surface Sediment
10 m water depth	SG 1	0.01	0.34	0.01	0.03	bdl	bdl	bdl	bdl	bdl	bdl	bdl	bdl	bdl	0.39
24 m water depth	SG 2	bdl	2.54	bdl	0.3	bdl	bdl	bdl	bdl	bdl	bdl	bdl	bdl	bdl	2.84
77 m water depth	SG 4	0.02	2.2	0.04	0.16	bdl	bdl	bdl	bdl	bdl	bdl	bdl	bdl	bdl	2.43
90 m water depth	SG 5	bdl	2	0.13	0.15	bdl	bdl	bdl	bdl	bdl	bdl	bdl	bdl	bdl	2.28
110 m water depth	SG 6	0.02	1.84	0.2	0.1	bdl	bdl	bdl	bdl	bdl	bdl	bdl	bdl	bdl	2.16
120 m water depth	SG 7	bdl	3.57	0.46	0.16	bdl	bdl	bdl	bdl	bdl	bdl	bdl	bdl	bdl	4.19
140 m water depth	SG 8	bdl	1.29	0.24	0.07	bdl	bdl	bdl	bdl	bdl	bdl	bdl	bdl	bdl	1.6
Gulf of Mexico (GoM) Cold Seeps
GC 234 CNSTS 4434		bdl	0.11	0.03	bdl	bdl	bdl	bdl	bdl	bdl	bdl	bdl	0.07	bdl	0.21
234 4436		<0.01	0.04	bdl	bdl	bdl	bdl	bdl	bdl	bdl	bdl	bdl	0.04	bdl	0.08
GC 234 tube worm roots 4435		bdl	0.03	<0.01	bdl	bdl	bdl	bdl	bdl	bdl	bdl	bdl	0.01	bdl	0.04
GC 232		bdl	0.03	bdl	bdl	bdl	bdl	bdl	bdl	bdl	bdl	bdl	0.01	bdl	0.04
GC 185		bdl	0.16	bdl	0.03	bdl	bdl	bdl	bdl	bdl	bdl	bdl	bdl	bdl	0.19
GoM Sediments
West Gulf 26°50'N, 92°40'W	WG2-099/6	0.01	0.06	0.01	bdl	bdl	0.02	0.01	bdl	bdl	bdl	<0.01	0.01	bdl	0.11
	WG2-099/9	bdl	0.05	0.01	bdl	bdl	0.01	bdl	bdl	bdl	bdl	bdl	bdl	bdl	0.06
Eastern Gulf 27°30'N, 87°20'W	88-C-1 DCS 128/17	0.01	0.1	0.02	0.01	bdl	0.03	0.01	<0.01	bdl	bdl	bdl	bdl	bdl	0.16
	DCS 128/13	<0.01	0.07	bdl	<0.01	bdl	0.01	bdl	bdl	bdl	bdl	bdl	bdl	bdl	0.08
	DCS 128/21	0.01	0.04	bdl	<0.01	bdl	0.02	0.01	<0.01	bdl	bdl	bdl	bdl	bdl	0.09
Central Gulf 28°20'N, 89°38'W	CGD-136/17	<0.01	0.08	0.01	bdl	bdl	0.01	bdl	<0.01	bdl	bdl	bdl	bdl	bdl	0.11
	CGD-136/13	0.01	0.06	0.01	<0.01	bdl	0.03	0.01	<0.001	bdl	<0.01	bdl	bdl	bdl	0.12
Peru Sediment
10 – 15 cmbsf		0.05	0.56	0.97	0.04	bdl	bdl	bdl	bdl	bdl	bdl	bdl	0.17	bdl	1.79
20 – 25 cmbsf		0	0.09	0.14	0.01	bdl	0.04	bdl	bdl	bdl	bdl	bdl	0.03	bdl	0.31
40 – 45 cmbsf		0.04	0.22	0.89	bdl	bdl	bdl	bdl	bdl	bdl	bdl	bdl	0.13	bdl	1.28
abase peak = [M + H – CH3COOH]+
bdl - below detection limit
